# Supplementary material for: Characterization of Vemurafenib-Resistant Melanoma Cell Lines Reveals Novel Hallmarks of Targeted Therapy Resistance
Source: Int J Mol Sci. 2022 Aug 31;23(17):9910. doi: 10.3390/ijms23179910 (PMC9455970; doi:10.3390/ijms23179910)
Supplement: Supplementary file 1 [file ijms-23-09910-s001.zip]

Archive with 4 entries (4 files):
- ijms-1850608-supplementary Proofed.pdf
- Video S1A parental A375M.avi
- Video S1B A375M R1.avi
- Video S1C A375M R2.avi
